# Supplementary material for: Identification of Hub Genes for Colorectal Cancer with Liver Metastasis Using miRNA-mRNA Network
Source: Dis Markers. 2023 Feb 7;2023:2295788. doi: 10.1155/2023/2295788 (PMC9928517; doi:10.1155/2023/2295788)
Supplement: Supplementary Materials — Table S1. DEMs between primary colorectal tumor and colorectal liver metastasis from the GSE56350 dataset. Table S2. DEMs between primary colorectal tumor and colorectal liver metastasis from the GSE73178 dataset. Table S3. Target genes of DEMs predicted by miRNet. [file 2295788.f1.zip]

Archive with 2 entries (2 files):
- Language certificate.pdf
- Supplementary tables 1-3.docx
